# Supplementary material for: Development, Optimisation and Validation of a Novel Multiplex Real-Time PCR Method for the Simultaneous Detection of Cryptosporidium spp., Giardia duodenalis and Dientamoeba fragilis
Source: Pathogens. 2022 Oct 31;11(11):1277. doi: 10.3390/pathogens11111277 (PMC9693193; doi:10.3390/pathogens11111277)
Supplement: Supplementary file 1 [file pathogens-11-01277-s001.zip]

Archive with 2 entries (2 files):
- Table S1 pathogens-1997170.pdf
- Table S2 pathogens-1997170.xlsx
