# Supplementary material for: Development, Optimisation and Validation of a Novel Multiplex Real-Time PCR Method for the Simultaneous Detection of Cryptosporidium spp., Giardia duodenalis and Dientamoeba fragilis
Source: Pathogens. 2022 Oct 31;11(11):1277. doi: 10.3390/pathogens11111277 (PMC9693193; doi:10.3390/pathogens11111277)
Supplement: Supplementary file 1 [file pathogens-11-01277-s001.zip › Table S2 pathogens-1997170.xlsx]

## Sheet: Cryptosporidium results
						Giardia duodenalis (FAM)	Cryptosporidium spp. (ROX)	Dientamoeba fragilis (HEX)	Internal control (CY5)
Sample Id.	Parasite species	Ct value at initial diagnosis	Genotype	Host species	Country of origin	Multiplex	Multiplex	Multiplex	Multiplex	Known co-infection at initial diagnosis
6487	C. hominis	30.9	IbA10G2	Human	Spain	Negative	30.41	27.67	26.56	D. fragilis
2047	C. hominis	33.2	IbA10G2	Human	Spain	Negative	31.79	Negative	26.77	None
2555	C. meleagridis	33.4	IIIgA21G3R1	Human	Spain	Negative	35.67	Negative	26.89	None
392	C. parvum	35.4	IIaA15G2R1	Human	Spain	Negative	33.48	Negative	26.77	None
1739	C. hominis	34.6	IbA10G2	Human	Spain	Negative	32.63	Negative	27.75	None
364	C. hominis	34.4	IbA10G2	Human	Spain	Negative	31.85	Negative	27.76	None
8702	Cryptosporidium spp.	26.7	Unknown	Human	Spain	Negative	24.32	28.15	27.80	D. fragilis
2021	C. hominis	33.0	IbA10G2	Human	Spain	Negative	30.95	Negative	27.75	None
9991	C. hominis	34.4	IbA10G2	Human	Spain	Negative	33.40	Negative	27.85	None
9245	C. hominis	31.4	IbA10G2	Human	Spain	26.20	30.99	35.03	26.61	D. fragilis
2602	Cryptosporidium spp.	28.6	Unknown	Human	Spain	36.62	28.04	Negative	27.02	Giardia duodenalis
1712	C. hominis	25.5	IbA10G2	Human	Spain	Negative	25.18	Negative	26.64	None
2436	Cryptosporidium spp.	36.1	Unknown	Human	Spain	Negative	Negative	Negative	26.56	None
7758	Cryptosporidium spp.	27.1	Unknown	Human	Spain	Negative	26.67	Negative	26.11	None
8143	Cryptosporidium spp.	33.2	Unknown	Human	Spain	Negative	32.16	Negative	26.16	None
9081	Cryptosporidium spp.	35.6	Unknown	Human	Spain	Negative	34.66	Negative	26.58	None
9174	Cryptosporidium spp.	33.4	Unknown	Human	Spain	Negative	33.67	Negative	26.43	None
9368	Cryptosporidium spp.	37.4	Unknown	Human	Spain	Negative	34.23	Negative	26.63	None
1751	C. parvum	31.9	IIaA15G2R1	Human	Spain	Negative	29.93	22.77	26.80	D. fragilis
2175	C. hominis	27.4	IbA10G2	Human	Spain	Negative	26.27	Negative	26.58	None
2854	C. parvum	30.5	IIaA15G2R1	Human	Spain	Negative	29.69	Negative	26.77	None
2965	C. hominis	35.2	IbA10G2	Human	Spain	Negative	34.17	Negative	26.57	None
5637	C. hominis	28.8	Unknown	Human	Spain	36.60	28.15	Negative	26.55	Giardia duodenalis
5793	C. hominis	30.7	IbA10G2	Human	Spain	Negative	29.76	Negative	26.51	None
3555	C. parvum	35.4	IIaA15G2R1	Human	Spain	Negative	34.81	Negative	26.76	None
5411	C. hominis	33.3	IbA10G2	Human	Spain	Negative	31.16	29.94	26.37	D. fragilis
4220	C. hominis	30.3	IbA10G2	Human	Spain	Negative	29.33	26.61	26.70	D. fragilis
4531	Cryptosporidium spp.	33.7	Unknown	Human	Spain	37.59	32.33	Negative	26.71	None
5411	C. hominis	Unknown	IbA10G2	Human	Spain	38.50	31.27	29.89	26.62	D. fragilis and G. duodenalis
4507	C. parvum	Unknown	IIaA15G2R1	Human	Spain	Negative	31.58	Negative	26.50	None
4475	C. parvum	Unknown	Unknown	Human	Spain	Negative	32.42	Negative	26.39	None
2601	Cryptosporidium spp.	26.0	Unknown	Human	Spain	Negative	24.81	Negative	26.49	None
4507	C. parvum	Unknown	IIaA15G2R1	Human	Spain	35.94	31.68	Negative	26.44	Giardia duodenalis
4475	C. parvum	Unknown	Unknown	Human	Spain	Negative	32.24	Negative	26.56	None
3054	C. hominis	Unknown	Unknown	Human	Spain	Negative	24.93	Negative	26.52	None
2204	Cryptosporidium spp.	35.0	Unknown	Human	Spain	Negative	33.94	Negative	26.42	None
2208	Cryptosporidium spp.	37.9	Unknown	Human	Spain	36.67	35.11	Negative	26.49	Giardia duodenalis
2501	Cryptosporidium spp.	31.6	Unknown	Human	Spain	Negative	26.06	20.74	26.48	D. fragilis
2478	C. hominis	31.1	Unknown	Human	Spain	Negative	29.82	Negative	26.56	None
2983	C. parvum	33	Unknown	Human	Spain	Negative	32.29	Negative	26.53	None
3124	C. hominis	35.6	Unknown	Human	Spain	Negative	32.95	Negative	26.65	None
3122	C. hominis	28.4	IbA10G2	Human	Spain	Negative	27.41	26.38	26.37	D. fragilis
3334	C. hominis	32.0	Unknown	Human	Spain	Negative	30.51	Negative	26.69	None
3291	C. hominis	30.0	Unknown	Human	Spain	Negative	28.03	Negative	26.28	None
3414	C. parvum	38.0	IIdA18G1R1	Human	Spain	Negative	Negative	Negative	26.91	None
3518	C. parvum	30.7	IIaA13G2R1	Human	Spain	Negative	29.18	Negative	26.58	None
3907	C. hominis	28.9	IbA10G2	Human	Spain	Negative	27.36	30.33	26.42	D. fragilis
3972	C. parvum	29.8	IIaA15G2R1	Human	Spain	Negative	28.14	Negative	26.54	None
3964	C. hominis	32.4	IbA10G2	Human	Spain	Negative	32.36	26.78	27.93	D. fragilis
4013	C. parvum	35.3	IIdA18G1R1	Human	Spain	Negative	30.68	Negative	26.47	None
4012	C. hominis	32.2	Unknown	Human	Spain	Negative	30.77	29.05	26.59	D. fragilis
3736	C. hominis	36.1	IbA10G2	Human	Spain	Negative	35.68	Negative	27.55	None
4205	C. hominis	33.3	Unknown	Human	Spain	Negative	33.53	Negative	25.70	None
4822	C. hominis	40.0	Unknown	Human	Spain	36.84	30.01	Negative	26.94	Giardia duodenalis
4994	C. hominis	31.8	Unknown	Human	Spain	Negative	37.20	Negative	27.07	None
5007	C. parvum	33.3	IIaA15G2R1	Human	Spain	Negative	31.99	33.36	26.33	D. fragilis
4936	C. hominis	33.6	Unknown	Human	Spain	41.74	32.27	Negative	26.63	Giardia duodenalis
5105	C. hominis	28.8	Unknown	Human	Spain	Negative	26.93	43.78	26.82	D. fragilis
5142	C. parvum	28.6	Unknown	Human	Spain	Negative	26.45	31.59	26.56	D. fragilis
5806	C. hominis	36.1	IbA10G2	Human	Spain	39.65	34.54	Negative	26.63	Giardia duodenalis
1922	C. parvum	31.7	IIdA26G1R1	Human	Spain	Negative	30.61	Negative	26.37	None
1227	C. hominis	29.1	IbA10G2	Human	Spain	Negative	28.23	Negative	21.92	None
2068	C. parvum	35.6	Unknown	Human	Spain	Negative	33.41	Negative	21.90	None
6387	C. parvum	36.5	IIdA19G1R1	Human	Spain	Negative	36.62	Negative	22.21	None
6685	C. hominis	32.8	IbA10G2	Human	Spain	Negative	35.53	Negative	24.94	None
393	C. parvum	32.8	IIaA15G1R2	Human	Spain	Negative	31.72	Negative	22.29	None
637	C. hominis	26.1	IbA10G2	Human	Spain	Negative	24.75	21.02	21.65	D. fragilis
1569	C. parvum	36.9	IIaA13G2R1	Human	Spain	Negative	36.44	38.76	22.11	D. fragilis
1686	C. parvum	35.8	IIdA17G1R1	Human	Spain	Negative	34.96	Negative	22.15	None
2612	C. hominis	31.8	IfA11G2	Human	Spain	Negative	30.47	26.27	21.57	None
2637	C. hominis	29.3	IbA10G2	Human	Spain	Negative	28.39	23.92	21.58	None
9589	C. hominis	33.3	IdA17G1	Human	Spain	Negative	32.56	Negative	21.79	None
7101	Cryptosporidium spp.	Unknown	Unknown	Human	Spain	Negative	31.53	Negative	21.86	None
9301	Cryptosporidium spp.	27.8	Unknown	Human	Spain	41.92	26.09	Negative	22.06	Giardia duodenalis
5014	C. parvum	35.0	IIaA15G2R1	Human	Spain	Negative	33.89	Negative	22.44	None
6594	C. hominis	33.6	IbA10G2	Human	Spain	36.03	36.79	Negative	21.82	None
6672	C. parvum	36.2	IIaA15G2R1	Human	Spain	Negative	33.70	30.35	23.63	D. fragilis
3864	C. hominis	31.8	IbA10G2	Human	Spain	Negative	32.02	Negative	22.70	None
6715	C. hominis	35.5	IfA12G1	Human	Spain	Negative	33.14	Negative	21.81	None
6739	C. parvum	32.4	IIaA15G2R1	Human	Spain	Negative	32.69	29.17	22.97	None
7405	C. hominis	36.7	IbA10G2	Human	Spain	Negative	37.85	Negative	23.62	None
831	C. hominis	30.6	IbA10G2	Human	Spain	Negative	32.42	Negative	23.45	None
892	C. hominis	35.2	Unknown	Human	Spain	Negative	Negative	Negative	23.95	None
8742	C. hominis	Unknown	IbA10G2	Human	Spain	Negative	30.88	Negative	21.99	None
8838	C. hominis	Unknown	IdA17G1	Human	Spain	Negative	29.54	34.90	21.70	D. fragilis
1783	C. parvum	34.4	IIaA15G2R1	Human	Spain	Negative	34.50	29.97	21.79	D. fragilis
9072	C. hominis	Unknown	IbA10G2	Human	Spain	Negative	26.50	Negative	21.99	None
7385	C. meleagridis	Unknown	IIIgA24G3R1	Human	Spain	25.73	Negative	Negative	21.75	Giardia duodenalis
380	Cryptosporidium spp.	30.5	Unknown	Human	Spain	Negative	29.70	Negative	21.74	None
1967	C. hominis	28.3	IbA10G2	Human	Spain	Negative	26.50	Negative	22.10	None
2103	C. hominis	37.4	IbA10G2	Human	Spain	Negative	35.70	Negative	22.01	None
2317	C. hominis	32.9	IfA11G2	Human	Spain	Negative	31.74	31.12	21.68	D. fragilis
2335	C. hominis	32.9	IbA10G2	Human	Spain	Negative	31.88	Negative	21.65	None
3228	C. hominis	27.4	IbA10G2	Human	Spain	Negative	25.36	Negative	21.85	None
3322	C. hominis	31.1	IdA17G1	Human	Spain	Negative	30.01	Negative	21.77	None
3398	C. hominis	29.3	IbA10G2	Human	Spain	Negative	27.30	23.44	21.68	D. fragilis
3520	C. hominis	32.7	IbA10G2	Human	Spain	Negative	31.05	Negative	21.59	None
485	Cryptosporidium spp.	37.0	Unknown	Human	Spain	Negative	Negative	Negative	21.78	None
885	Cryptosporidium spp.	30.9	Unknown	Human	Spain	36.30	29.27	Negative	21.83	Giardia duodenalis
3925	C. hominis	30.0	IbA10G2	Human	Spain	Negative	28.77	Negative	21.59	None
4034	C. hominis	35.3	IbA10G2	Human	Spain	Negative	32.66	Negative	21.67	None
4090	C. parvum	30.5	IIaA15G2R1	Human	Spain	Negative	29.78	Negative	21.50	None
4193	C. hominis	29.5	IbA10G2	Human	Spain	Negative	28.24	29.33	21.76	D. fragilis
4327	C. hominis	37.1	IfA11G2	Human	Spain	Negative	36.18	Negative	21.72	None
4404	C. hominis	36.8	IfA11G2	Human	Spain	Negative	34.41	Negative	21.67	None
5125	C. parvum	34.8	IIdA18G1R1	Human	Spain	Negative	33.24	Negative	21.95	None
5520	C. hominis	31.4	IbA10G2	Human	Spain	Negative	30.29	28.21	21.69	D. fragilis
5847	C. hominis	28.9	IbA10G2	Human	Spain	Negative	27.34	38.69	21.45	D. fragilis
1388	C. hominis	33.3	IbA10G2	Human	Spain	Negative	33.87	Negative	21.55	None
7528	C. hominis	31.5	IbA10G2	Human	Spain	Negative	29.59	Negative	21.46	None
7779	C. hominis	32.4	IbA10G2	Human	Spain	Negative	27.41	20.42	21.75	D. fragilis
8121	C. parvum	29.9	IIaA17G1R1	Human	Spain	Negative	28.12	Negative	21.57	None
901	Cryptosporidium spp.	30.6	Unknown	Human	Spain	Negative	30.74	Negative	21.73	None
8370	C. hominis	36.7	IfA11G2	Human	Spain	Negative	37.70	Negative	21.94	None
8665	C. hominis	30.5	IeA11G3T3	Human	Spain	Negative	28.99	Negative	21.47	None
9531	C. hominis	30.5	IbA10G2	Human	Spain	Negative	28.45	Negative	21.36	None
9715	C. parvum	33.1	IIdA22G1R1	Human	Spain	Negative	31.01	Negative	21.68	None
9886	C. hominis	35.8	IbA10G2	Human	Spain	Negative	33.84	Negative	21.43	None
76	C. meleagridis	34.1	Unknown	Human	Spain	Negative	Negative	Negative	21.64	None
494	C. hominis	28.6	IbA10G2	Human	Spain	Negative	27.28	28.42	21.61	D. fragilis
981	C. hominis	30.9	IbA10G2	Human	Spain	Negative	29.66	Negative	21.71	None
1310	C. meleagridis	36.2	IIIeA25G2R1	Human	Spain	Negative	Negative	Negative	21.52	None
3417	C. parvum	30.7	Unknown	Human	Spain	Negative	28.50	Negative	21.56	None
3490	C. hominis	31.8	IbA10G2	Human	Spain	Negative	32.93	Negative	23.38	None
673	C. hominis	33.7	IbA10G2	Human	Spain	Negative	30.98	Negative	21.64	None
297-15	C. cuniculus	Unknown	Unknown	Human	Spain	Negative	30.01	Negative	22.44	None
	Median	32.6				36.6	31.0	29.1	23.8
	SD	3.0				4.7	3.1	5.4	2.4
	Range	25.5–40.0				25.7–41.9	24.3–37.9	20.4–43.8	21.4–27.9

## Sheet: Giardia results
						Giardia duodenalis (FAM)	Cryptosporidium spp. (ROX)	Dientamoeba fragilis (HEX)	Internal control (CY5)
Sample Id.	Parasite species	Ct value at initial diagnosis	Genotype	Host species	Country of origin	Multiplex	Multiplex	Multiplex	Multiplex	Known co-infection at initial diagnosis
2631	Giardia duodenalis	30.7	BIV	Human	Spain	27.96	Negative	Negative	26.89	–
6590	Giardia duodenalis	30.2	AII	Human	Spain	27.72	Negative	27.89	26.96	D. fragilis
6723	Giardia duodenalis	34.2	Unknown	Human	Spain	32.65	Negative	34.33	26.74	D. fragilis
1568	Giardia duodenalis	29.3	AII	Human	Spain	24.76	Negative	23.22	26.73	D. fragilis
4444	Giardia duodenalis	33.9	Unknown	Human	Spain	29.83	Negative	Negative	27.82	–
3812	Giardia duodenalis	38.3	BIV	Human	Spain	33.57	Negative	Negative	27.79	–
2925	Giardia duodenalis	28.7	BIV	Human	Spain	24.05	Negative	26.50	27.82	D. fragilis
3796	Giardia duodenalis	29.8	B	Human	Spain	25.56	Negative	23.05	27.6	D. fragilis
4481	Giardia duodenalis	26.7	BIV	Human	Spain	22.99	Negative	Negative	27.62	–
1580	Giardia duodenalis	33.1	AII	Human	Spain	29.08	Negative	Negative	27.86	–
3472	Giardia duodenalis	40.0	BIV	Human	Spain	Negative	Negative	Negative	24.87	–
6791	Giardia duodenalis	39.1	Unknown	Human	Spain	Negative	Negative	27.94	25.21	D. fragilis
4399	Giardia duodenalis	36.0	Unknown	Human	Spain	34.79	Negative	35.36	26.24	D. fragilis
6146	Giardia duodenalis	31.5	BIV	Human	Spain	28.18	Negative	25.96	25.94	D. fragilis
8501	Giardia duodenalis	25.9	Unknown	Human	Spain	29.02	Negative	37.18	26.12	D. fragilis
6658	Giardia duodenalis	32.0	BIV	Human	Spain	28.87	Negative	Negative	26.18	–
8402	Giardia duodenalis	32.5	Unknown	Human	Spain	28.07	Negative	Negative	26.03	–
0632	Giardia duodenalis	31.0	BIV	Human	Spain	27.86	Negative	Negative	29.6	–
6702	Giardia duodenalis	34.5	Unknown	Human	Spain	30.93	Negative	Negative	26.26	–
1079	Giardia duodenalis	32.4	BIV	Human	Spain	28.38	Negative	Negative	25.36	–
4557	Giardia duodenalis	39.4	Unknown	Human	Spain	35.72	Negative	Negative	27.4	–
1172	Giardia duodenalis	32.6	BIV	Human	Spain	29.44	Negative	Negative	25.96	–
1339	Giardia duodenalis	32.6	BIV	Human	Spain	29.25	Negative	33.05	25.55	D. fragilis
2202	Giardia duodenalis	30.3	Unknown	Human	Spain	26.37	Negative	Negative	25.65	–
2236	Giardia duodenalis	30.1	BIII/BIV	Human	Spain	26.33	Negative	Negative	25.76	–
2613	Giardia duodenalis	32.8	BIV	Human	Spain	30.24	Negative	Negative	26.05	–
3593	Giardia duodenalis	34.3	Unknown	Human	Spain	30.54	Negative	Negative	25.91	–
3342	Giardia duodenalis	30.2	BIII	Human	Spain	26.52	Negative	Negative	26.3	–
3263	Giardia duodenalis	32.6	BIV	Human	Spain	29.49	Negative	Negative	25.85	–
3156	Giardia duodenalis	34.0	BIV	Human	Spain	28.88	Negative	21.55	26.1	D. fragilis
3984	Giardia duodenalis	32.3	BIV	Human	Spain	27.66	Negative	25.96	25.83	D. fragilis
4103	Giardia duodenalis	31.0	AII	Human	Spain	27.68	Negative	Negative	25.57	–
4174	Giardia duodenalis	31.7	BIV	Human	Spain	28.06	Negative	Negative	25.88	–
2722	Giardia duodenalis	33.0	BIV	Human	Spain	30.65	Negative	Negative	25.89	–
3106	Giardia duodenalis	33.3	BIV	Human	Spain	28.77	Negative	27.91	26.02	D. fragilis
4292	Giardia duodenalis	32.2	Unknown	Human	Spain	29.48	Negative	Negative	26.61	–
9002	Giardia duodenalis	34.2	Unknown	Human	Spain	31.12	Negative	Negative	25.63	–
4424	Giardia duodenalis	33.8	BIV	Human	Spain	28.38	Negative	22.32	26.46	D. fragilis
4558	Giardia duodenalis	30.9	AII	Human	Spain	26.87	Negative	30.99	25.68	D. fragilis
1902	Giardia duodenalis	34.2	Unknown	Human	Spain	27.51	Negative	37.55	26.42	D. fragilis
4884	Giardia duodenalis	32.5	BIV	Human	Spain	29.27	Negative	29.66	25.88	D. fragilis
5145	Giardia duodenalis	30.8	BIV	Human	Spain	26.39	Negative	20.81	25.74	D. fragilis
4739	Giardia duodenalis	31.8	BIV	Human	Spain	28.31	Negative	Negative	26.08	–
2273	Giardia duodenalis	37.7	AII	Human	Spain	34.19	Negative	Negative	25.19	–
4512	Giardia duodenalis	38.4	Unknown	Human	Spain	27.22	Negative	Negative	25.36	–
3045	Giardia duodenalis	31.7	BIV	Human	Spain	37.61	Negative	28.34	24.85	D. fragilis
4620	Giardia duodenalis	34.0	Unknown	Human	Spain	31.51	Negative	25.57	25.15	D. fragilis
6101	Giardia duodenalis	36.5	Unknown	Human	Spain	30.82	Negative	26.42	24.59	D. fragilis
3723	Giardia duodenalis	32.8	BIV	Human	Spain	35.39	Negative	Negative	25.44	–
3419	Giardia duodenalis	31.0	BIV	Human	Spain	27.04	Negative	Negative	25	–
3393	Giardia duodenalis	31.0	BIV	Human	Spain	27.69	Negative	26.55	25.02	D. fragilis
3859	Giardia duodenalis	35.8	Unknown	Human	Spain	34.26	Negative	Negative	29.05	–
4105	Giardia duodenalis	31.1	BIV	Human	Spain	32.95	Negative	Negative	24.97	–
3807	Giardia duodenalis	38.2	BIV	Human	Spain	32.65	Negative	Negative	24.84	–
4147	Giardia duodenalis	40.0	Unknown	Human	Spain	31.45	Negative	Negative	25.15	–
4497	Giardia duodenalis	40.0	Unknown	Human	Spain	29.92	Negative	18.41	26.04	D. fragilis
4561	Giardia duodenalis	36.3	Unknown	Human	Spain	25.50	Negative	Negative	25.48	–
4545	Giardia duodenalis	37.2	AII	Human	Spain	31.38	Negative	26.28	25.23	D. fragilis
6530	Giardia duodenalis	30.5	BIV	Human	Spain	27.74	Negative	41.05	25.68	D. fragilis
3379	Giardia duodenalis	37.2	BIV	Human	Spain	32.78	Negative	Negative	26.85	–
3314	Giardia duodenalis	37.7	Unknown	Human	Spain	35.94	Negative	Negative	26.96	–
3331	Giardia duodenalis	37.6	Unknown	Human	Spain	33.24	Negative	Negative	26.91	–
3305	Giardia duodenalis	40.0	BIV	Human	Spain	Negative	Negative	Negative	27.19	–
3343	Giardia duodenalis	36.9	BIII	Human	Spain	34.33	Negative	Negative	27.28	–
6201	Giardia duodenalis	26.5	Unknown	Human	Spain	23.64	Negative	28.15	26.67	D. fragilis
1198	Giardia duodenalis	37.2	BIV	Human	Spain	32.44	Negative	Negative	26.35	–
4563	Giardia duodenalis	29.1	B	Human	Spain	25.15	Negative	Negative	27.19	–
4400	Giardia duodenalis	27.4	BIV	Human	Spain	24.62	Negative	23.91	26.59	D. fragilis
4401	Giardia duodenalis	29.0	BIII	Human	Spain	25.57	Negative	Negative	28.34	–
4080	Giardia duodenalis	26.6	Unknown	Human	Spain	22.73	Negative	Negative	26.8	–
6801	Giardia duodenalis	27.7	Unknown	Human	Spain	23.81	Negative	Negative	26.82	–
3695	Giardia duodenalis	26.8	BIV	Human	Spain	23.42	Negative	Negative	26.51	–
3510	Giardia duodenalis	28.5	AII	Human	Spain	24.13	Negative	24.78	26.73	D. fragilis
3035	Giardia duodenalis	28.2	Unknown	Human	Spain	24.51	Negative	Negative	26.84	–
1592	Giardia duodenalis	26.8	AII	Human	Spain	26.42	Negative	Negative	26.61	–
2764	Giardia duodenalis	27.3	BIV	Human	Spain	22.99	Negative	30.99	26.65	D. fragilis
2710	Giardia duodenalis	29.9	B	Human	Spain	23.78	Negative	Negative	26.54	–
2611	Giardia duodenalis	28.4	BIV	Human	Spain	26.01	Negative	Negative	26.35	–
2568	Giardia duodenalis	29.0	BIV	Human	Spain	24.61	Negative	Negative	26.4	–
2573	Giardia duodenalis	28.7	B	Human	Spain	24.48	Negative	20.92	26.24	D. fragilis
2138	Giardia duodenalis	28.9	BIV	Human	Spain	25.33	Negative	Negative	26.64	–
2122	Giardia duodenalis	28.3	B	Human	Spain	25.21	Negative	Negative	26.55	–
6901	Giardia duodenalis	29.0	Unknown	Human	Spain	25.32	Negative	Negative	26.72	–
0541	Giardia duodenalis	27.0	BIV	Human	Spain	25.53	Negative	Negative	26.47	–
3809	Giardia duodenalis	29.5	Unknown	Human	Spain	26.19	Negative	Negative	26.68	–
1447	Giardia duodenalis	29.4	Unknown	Human	Spain	26.76	Negative	28.06	26.72	D. fragilis
1036	Giardia duodenalis	29.6	AII	Human	Spain	26.18	Negative	Negative	26.97	–
0785	Giardia duodenalis	27.7	BIII	Human	Spain	25.18	Negative	Negative	26.49	–
0717	Giardia duodenalis	29.4	AII	Human	Spain	25.03	Negative	18.96	26.35	D. fragilis
0635	Giardia duodenalis	27.4	BIV	Human	Spain	23.64	Negative	23.97	26.41	D. fragilis
0274	Giardia duodenalis	30.0	AII	Human	Spain	26.54	Negative	Negative	26.57	–
6735	Giardia duodenalis	27.7	AIII	Human	Spain	24.36	Negative	27.49	26.68	D. fragilis
6616	Giardia duodenalis	28.3	AII	Human	Spain	24.99	Negative	Negative	26.36	–
5993	Giardia duodenalis	26.6	B	Human	Spain	22.89	Negative	Negative	26.42	–
4699	Giardia duodenalis	24.1	AII	Human	Spain	20.47	Negative	Negative	26.1	–
1643	Giardia duodenalis	29.5	BIII/BIV	Human	Spain	25.71	Negative	24.81	26.36	D. fragilis
1227	Giardia duodenalis	26.8	AII+BIV	Human	Spain	23.57	Negative	32.84	27.46	D. fragilis
0872	Giardia duodenalis	25.7	AII	Human	Spain	22.36	Negative	Negative	27.09	–
2090	Giardia duodenalis	26.8	AII	Human	Spain	23.31	Negative	27.19	26.33	D. fragilis
1925	Giardia duodenalis	24.5	BIV	Human	Spain	20.24	Negative	Negative	24.48	–
2908	Giardia duodenalis	28.4	BIV	Human	Spain	24.11	Negative	25.2	26.21	D. fragilis
2455	Giardia duodenalis	27.3	BIII/BIV	Human	Spain	23.39	Negative	Negative	26.16	–
3908	Giardia duodenalis	27.6	BIV	Human	Spain	23.84	Negative	Negative	26.29	–
7756	Giardia duodenalis	29.9	AII	Human	Spain	26.19	Negative	24.11	26.25	D. fragilis
0946	Giardia duodenalis	26.7	BIV	Human	Spain	23.78	Negative	43.47	26.58	D. fragilis
41801	Giardia duodenalis	27.2	Unknown	Human	Spain	22.91	Negative	24.07	26.91	D. fragilis
0517	Giardia duodenalis	29.8	AIII	Human	Spain	27.53	Negative	Negative	27.51	–
3454	Giardia duodenalis	26.5	AII	Human	Spain	23.11	Negative	35.62	26.58	D. fragilis
3442	Giardia duodenalis	27.4	BIV	Human	Spain	25.52	Negative	Negative	27.61	–
6501	Giardia duodenalis	29.5	Unknown	Human	Spain	34.64	Negative	Negative	27.07	–
3144	Giardia duodenalis	28.7	BIV	Human	Spain	26.49	Negative	26.51	26.82	D. fragilis
1000	Giardia duodenalis	25.4	AII	Human	Spain	22.53	Negative	Negative	26.62	–
9954	Giardia duodenalis	29.2	AIII	Human	Spain	26.99	Negative	30.78	27.53	D. fragilis
9298	Giardia duodenalis	27.8	AII	Human	Spain	24.68	Negative	35.22	26.96	D. fragilis
9291	Giardia duodenalis	27.8	AII	Human	Spain	23.82	Negative	25.15	26.77	D. fragilis
7559	Giardia duodenalis	28.4	Unknown	Human	Spain	25.63	28.56	22.79	26.72	Cryptosporidium spp. and D. fragilis
1979	Giardia duodenalis	28.8	BIV	Human	Spain	26.12	Negative	Negative	26.98	–
2037	Giardia duodenalis	31.2	BIV	Human	Spain	27.34	Negative	19.48	26.86	D. fragilis
8770	Giardia duodenalis	29.7	Unknown	Human	Spain	31.81	Negative	Negative	26.67	–
8728	Giardia duodenalis	28.0	AIII	Human	Spain	31.03	Negative	Negative	27.1	–
0716	Giardia duodenalis	36.0	Unknown	Human	Spain	32.33	Negative	37.72	27.13	D. fragilis
0756	Giardia duodenalis	28.8	BIV	Human	Spain	25.18	Negative	Negative	26.97	–
0783	Giardia duodenalis	30.1	BIII/BIV	Human	Spain	26.69	Negative	Negative	30.49	–
9158	Giardia duodenalis	28.8	B	Human	Spain	25.37	Negative	21.83	26.63	D. fragilis
8065	Giardia duodenalis	28.8	BIII/BIV	Human	Spain	25.03	Negative	Negative	26.61	–
0057	Giardia duodenalis	28.2	BIII/BIV	Human	Spain	21.65	Negative	Negative	26.69	–
9245	Giardia duodenalis	29.0	AII	Human	Spain	24.67	Negative	Negative	26.56	–
0276	Giardia duodenalis	27.4	BIII	Human	Spain	23.84	Negative	Negative	26.84	–
A9_14	Giardia duodenalis	Unknown	C	Dog	Spain	33.62	Negative	Negative	23.2	–
A142_15	Giardia duodenalis	Unknown	C	Dog	Spain	33.52	Negative	Negative	21.3	–
A3_14	Giardia duodenalis	Unknown	D	Dog	Spain	28.17	Negative	Negative	21.5	–
Bovino 21	Giardia duodenalis	Unknown	E	Cattle	Spain	36.19	Negative	31.55	21.35	D. fragilis
	Median	31.0				26.76	28.56	26.51	26.47
	SD	3.82				3.74	0.0	5.72	1.20
	Range	24.1-40.0				20.24–37.60	28.56–28.56	18.41–43.47	21.60–30.49

## Sheet: D. fragilis results
					Giardia duodenalis (FAM)	Cryptosporidium spp. (ROX)	Dientamoeba fragilis (HEX)	Internal control (CY5)
Sample Id.	Parasite species	Ct value at initial diagnosis	Host species	Country of origin	Multiplex	Multiplex	Multiplex	Multiplex	Known co-infection at initial diagnosis
4312	Dientamoeba fragilis	31.27	Human	Denmark	35.85	Negative	38	27.75	Giardia duodenalis
8415	Dientamoeba fragilis	35.08	Human	Denmark	34.72	Negative	29.7	27.48	Giardia duodenalis
8654	Dientamoeba fragilis	29.53	Human	Denmark	Negative	Negative	28.37	27.58	–
8983	Dientamoeba fragilis	37.64	Human	Denmark	Negative	Negative	39.22	27.99	–
4182	Dientamoeba fragilis	41.29	Human	Denmark	Negative	Negative	Negative	28.04	–
7446	Dientamoeba fragilis	29.91	Human	Denmark	Negative	Negative	29.79	28.02	–
5307	Dientamoeba fragilis	36.71	Human	Denmark	Negative	Negative	35.08	28.52	–
8895	Dientamoeba fragilis	Unknown	Human	Denmark	Negative	Negative	Negative	28.67	–
9239	Dientamoeba fragilis	Unknown	Human	Denmark	Negative	Negative	30.99	27.99	–
2232	Dientamoeba fragilis	30.19	Human	Denmark	38.39	Negative	28.11	22.15	Giardia duodenalis
7205	Dientamoeba fragilis	41.06	Human	Denmark	Negative	Negative	Negative	22.82	–
7481	Dientamoeba fragilis	33.49	Human	Denmark	28.57	Negative	32.46	21.98	Giardia duodenalis
5946	Dientamoeba fragilis	22.24	Human	Denmark	Negative	Negative	22.18	23.04	–
7290	Dientamoeba fragilis	40.29	Human	Denmark	Negative	Negative	Negative	22	–
6316	Dientamoeba fragilis	30.44	Human	Denmark	Negative	Negative	30.74	23.54	–
3032	Dientamoeba fragilis	34.96	Human	Denmark	36.55	Negative	42.6	24.12	Giardia duodenalis
6230	Dientamoeba fragilis	33.48	Human	Denmark	37.68	Negative	39.82	23.15	Giardia duodenalis
6985	Dientamoeba fragilis	39.94	Human	Denmark	35.6	Negative	34.65	21.84	Giardia duodenalis
6335	Dientamoeba fragilis	27.43	Human	Denmark	Negative	29.11	28.72	22.07	Cryptosporidium spp
7312	Dientamoeba fragilis	25.44	Human	Denmark	Negative	Negative	27.82	22.6	–
5802	Dientamoeba fragilis	24.31	Human	Denmark	Negative	Negative	27.86	23.55	–
1138	Dientamoeba fragilis	39.54	Human	Denmark	37.92	Negative	39.5	23.65	Giardia duodenalis
7189	Dientamoeba fragilis	26.15	Human	Denmark	Negative	Negative	26.91	22.13	–
7190	Dientamoeba fragilis	38.93	Human	Denmark	Negative	Negative	25.28	23.71	–
4237	Dientamoeba fragilis	21.37	Human	Denmark	37.08	Negative	25.79	22.52	Giardia duodenalis
8186	Dientamoeba fragilis	29.22	Human	Denmark	Negative	Negative	32.52	24.08	–
1480	Dientamoeba fragilis	28.23	Human	Denmark	Negative	Negative	32.02	27.67	–
1828	Dientamoeba fragilis	26.37	Human	Denmark	Negative	Negative	35.54	26.73	–
1733	Dientamoeba fragilis	28.21	Human	Denmark	34.98	Negative	31.14	26.62	Giardia duodenalis
6794	Dientamoeba fragilis	32.96	Human	Denmark	Negative	Negative	35.83	26.45	–
883	Dientamoeba fragilis	36.24	Human	Denmark	Negative	Negative	31.03	27.5	–
5833	Dientamoeba fragilis	29.06	Human	Denmark	35.11	Negative	28.29	26.56	Giardia duodenalis
5986	Dientamoeba fragilis	36.31	Human	Denmark	Negative	Negative	38.77	27.47	–
4543	Dientamoeba fragilis	25.57	Human	Denmark	Negative	Negative	29.75	25.72	–
265	Dientamoeba fragilis	41.18	Human	Denmark	Negative	Negative	35.78	27.09	–
5519	Dientamoeba fragilis	24.72	Human	Denmark	34.76	Negative	27.52	26.61	Giardia duodenalis
4954	Dientamoeba fragilis	32.16	Human	Denmark	35.88	Negative	33.38	27.65	Giardia duodenalis
8121	Dientamoeba fragilis	32.28	Human	Denmark	Negative	Negative	Negative	26.95	–
9403	Dientamoeba fragilis	38.11	Human	Denmark	33.92	Negative	39.76	26.65	Giardia duodenalis
7800	Dientamoeba fragilis	38.16	Human	Denmark	Negative	Negative	39.11	26.45	–
3437	Dientamoeba fragilis	34.37	Human	Denmark	Negative	Negative	35.11	27.68	–
2058	Dientamoeba fragilis	35.91	Human	Denmark	34.94	Negative	35.54	25.83	Giardia duodenalis
6483	Dientamoeba fragilis	30.22	Human	Denmark	31.86	Negative	32.08	26.59	Giardia duodenalis
1 dil	Dientamoeba fragilis	Unknown	Human	Denmark	36.67	Negative	33.75	25.75	Giardia duodenalis
2 dil	Dientamoeba fragilis	Unknown	Human	Denmark	Negative	Negative	26.23	25.45	–
4 dil	Dientamoeba fragilis	Unknown	Human	Denmark	Negative	Negative	27.65	25.97	–
5 dil	Dientamoeba fragilis	Unknown	Human	Denmark	Negative	Negative	28.15	25.8	–
6 dil	Dientamoeba fragilis	Unknown	Human	Denmark	Negative	Negative	26.56	25.7	–
7 dil	Dientamoeba fragilis	Unknown	Human	Denmark	Negative	Negative	28.66	25.58	–
	Median	32.2			35.6	29.1	31.1	26.0
	SD	5.58			2.36	0.0	4.82	2.14
	Range	21.4–41.3			28.57–38.38	29.11–29.11	22.18–42.60	21.84–28.67

## Sheet: Cross-reactivity results
						Giardia duodenalis (FAM)	Cryptosporidium spp. (ROX)	Dientamoeba fragilis (HEX)	Internal control (CY5)
Sample Id.	Taxonomic group	Parasite species	Host species	Sample source	Country of origin	Multiplex	Multiplex	Multiplex	Multiplex	Known co-infection at initial diagnosis
CM7	‒	‒	Human	Faeces	Spain	Negative	Negative	Negative	21.85	–
CM10	‒	‒	Human	Faeces	Spain	Negative	Negative	Negative	21.87	–
CM12	‒	‒	Human	Faeces	Spain	Negative	Negative	Negative	22.17	–
CM13	‒	‒	Human	Faeces	Spain	Negative	Negative	Negative	21.45	–
CM18	‒	‒	Human	Faeces	Spain	Negative	Negative	Negative	21.09	–
CM22	‒	‒	Human	Faeces	Spain	Negative	Negative	Negative	22.46	–
CM23	‒	‒	Human	Faeces	Spain	Negative	Negative	Negative	21.94	–
CM31	‒	‒	Human	Faeces	Spain	Negative	Negative	Negative	21.46	–
CM44	‒	‒	Human	Faeces	Spain	Negative	Negative	Negative	21.46	–
CM54	‒	‒	Human	Faeces	Spain	Negative	Negative	Negative	25.09	–
CM56	‒	‒	Human	Faeces	Spain	Negative	Negative	Negative	21.28	–
CM57	‒	‒	Human	Faeces	Spain	Negative	Negative	Negative	21.19	–
36-17	Amoebozoa	Entamoeba histolytica	Human	Faeces	Spain	Negative	Negative	Negative	23.16	–
37-17	Amoebozoa	Entamoeba histolytica	Human	Faeces	Spain	Negative	Negative	Negative	21.13	–
230-17	Amoebozoa	Entamoeba histolytica	Human	Faeces	Spain	Negative	Negative	Negative	23.78	–
653-17	Amoebozoa	Entamoeba histolytica	Human	Liver abscess	Spain	Negative	Negative	Negative	22.18	–
658-17	Amoebozoa	Entamoeba histolytica	Human	Faeces	Spain	Negative	Negative	Negative	21.81	–
667-17	Amoebozoa	Entamoeba histolytica	Human	Faeces	Spain	Negative	Negative	Negative	22.76	–
679-17	Amoebozoa	Entamoeba histolytica	Human	Liver abscess	Spain	Negative	Negative	Negative	22.51	–
684-17	Amoebozoa	Entamoeba histolytica	Human	Liver abscess	Spain	Negative	Negative	Negative	23.2	–
1028-17	Amoebozoa	Entamoeba histolytica	Human	Faeces	Spain	Negative	Negative	Negative	21.71	–
1029-17	Amoebozoa	Entamoeba histolytica	Human	Faeces	Spain	Negative	Negative	Negative	22.29	–
1752-17	Amoebozoa	Entamoeba histolytica	Human	Faeces	Spain	Negative	Negative	Negative	21.65	–
300-18	Amoebozoa	Entamoeba histolytica	Human	Liver abscess	Spain	Negative	Negative	Negative	21.87	–
314-18	Amoebozoa	Entamoeba histolytica	Human	Faeces	Spain	Negative	Negative	Negative	28.55	–
520-18	Amoebozoa	Entamoeba histolytica	Human	Faeces	Spain	Negative	Negative	Negative	21.61	–
705-18	Amoebozoa	Entamoeba histolytica	Human	Faeces	Spain	Negative	Negative	Negative	21.26	–
736-18	Amoebozoa	Entamoeba histolytica	Human	Liver abscess	Spain	Negative	Negative	Negative	22.66	–
823-18	Amoebozoa	Entamoeba histolytica	Human	Faeces	Spain	Negative	Negative	Negative	29.09	–
825-18	Amoebozoa	Entamoeba histolytica	Human	Faeces	Spain	Negative	Negative	Negative	21.87	–
841-18	Amoebozoa	Entamoeba histolytica	Human	Faeces	Spain	Negative	Negative	Negative	21.37	–
976-18	Amoebozoa	Entamoeba histolytica	Human	Faeces	Spain	Negative	Negative	Negative	21.29	–
1018-18	Amoebozoa	Entamoeba histolytica	Human	Faeces	Spain	Negative	Negative	Negative	21.68	–
1053-18	Amoebozoa	Entamoeba histolytica	Human	Liver abscess	Spain	Negative	Negative	Negative	21.53	–
1172-18	Amoebozoa	Entamoeba histolytica	Human	Liver abscess	Spain	Negative	Negative	Negative	21.17	–
1330-18	Amoebozoa	Entamoeba histolytica	Human	Faeces	Spain	Negative	Negative	Negative	23.05	–
1339-18	Amoebozoa	Entamoeba histolytica	Human	Faeces	Spain	Negative	Negative	Negative	24.38	–
1362-18	Amoebozoa	Entamoeba histolytica	Human	Faeces	Spain	Negative	Negative	Negative	21.39	–
1387-18	Amoebozoa	Entamoeba histolytica	Human	Faeces	Spain	Negative	Negative	Negative	21.47	–
198-18	Amoebozoa	Entamoeba dispar	Human	Faeces	Spain	Negative	Negative	Negative	21.88	–
1005-18	Amoebozoa	Entamoeba dispar	Human	Faeces	Spain	Negative	Negative	Negative	22.15	–
1043-18	Amoebozoa	Entamoeba dispar	Human	Faeces	Spain	Negative	Negative	Negative	21.55	–
1064-18	Amoebozoa	Entamoeba dispar	Human	Faeces	Spain	Negative	Negative	Negative	21.38	–
1195-18	Amoebozoa	Entamoeba dispar	Human	Faeces	Spain	Negative	Negative	Negative	21.67	–
1300-18	Amoebozoa	Entamoeba dispar	Human	Faeces	Spain	Negative	Negative	Negative	22.17	–
1306-18	Amoebozoa	Entamoeba dispar	Human	Faeces	Spain	Negative	Negative	Negative	21.47	–
1354-18	Amoebozoa	Entamoeba dispar	Human	Faeces	Spain	Negative	Negative	Negative	21.17	–
1363-18	Amoebozoa	Entamoeba dispar	Human	Faeces	Spain	Negative	Negative	Negative	22.46	–
1433-18	Amoebozoa	Entamoeba dispar	Human	Faeces	Spain	Negative	Negative	Negative	22.58	–
1521-18	Amoebozoa	Entamoeba dispar	Human	Faeces	Spain	Negative	Negative	Negative	22.51	–
MD544	Microsporidia	Enterocytozoon bieneusi	Human	Faeces	Spain	Negative	Negative	Negative	22.5	–
MD597	Microsporidia	Enterocytozoon bieneusi	Human	Faeces	Spain	Negative	Negative	Negative	22.72	–
MC524	Microsporidia	Enterocytozoon bieneusi	Human	Faeces	Spain	Negative	Negative	Negative	22.72	–
1ST	Apicomplexa	Sarcocystis gigantea	Ovine	Muscle	Spain	Negative	Negative	Negative	22.49	–
2ST	Apicomplexa	Sarcocystis tenella	Ovine	Culture	Spain	Negative	Negative	Negative	22.47	–
3ST	Apicomplexa	Sarcocystis tenella	Ovine	Culture	Spain	Negative	Negative	Negative	22.56	–
4ST	Apicomplexa	Sarcocystis cruzi	Bovine	Culture	Spain	Negative	Negative	Negative	22.26	–
5ST	Apicomplexa	Sarcocystis arctica	Fox	Muscle	Spain	Negative	Negative	Negative	22.31	–
6TG	Apicomplexa	Toxoplasma gondii	Ovine	Culture	Spain	Negative	Negative	Negative	23.17	–
7TG	Apicomplexa	Toxoplasma gondii	Ovine	Culture	Spain	Negative	Negative	Negative	22.89	–
8TG	Apicomplexa	Toxoplasma gondii	Murine	Mouse brain	Spain	Negative	Negative	Negative	22.52	–
9TG	Apicomplexa	Toxoplasma gondii	Murine	Mouse brain	Spain	Negative	Negative	Negative	22.49	–
10TG	Apicomplexa	Toxoplasma gondii	Murine	Mouse brain	Spain	Negative	Negative	Negative	22.47	–
11NC	Apicomplexa	Neospora caninum	Bovine	Culture	Spain	Negative	Negative	Negative	22.76	–
12NC	Apicomplexa	Neospora caninum	Bovine	Culture	Spain	Negative	Negative	Negative	22.73	–
13NC	Apicomplexa	Neospora caninum	Bovine	Culture	Spain	Negative	Negative	Negative	23	–
14NC	Apicomplexa	Neospora caninum	Bovine	Culture	Spain	Negative	Negative	Negative	23.42	–
15NC	Apicomplexa	Neospora caninum	Bovine	Culture	Spain	Negative	Negative	Negative	22.81	–
16BT	Apicomplexa	Besnoitia tarandi	Deer	Culture	Spain	Negative	Negative	Negative	22.74	–
17BB	Apicomplexa	Besnoitia besnoiti	Bovine	Culture	Spain	Negative	Negative	Negative	22.37	–
18BB	Apicomplexa	Besnoitia besnoiti	Bovine	Culture	Spain	Negative	Negative	Negative	22.6	–
19BB	Apicomplexa	Besnoitia besnoiti	Bovine	Skin	Spain	Negative	Negative	Negative	22.87	–
20BB	Apicomplexa	Besnoitia besnoiti	Bovine	Skin	Spain	Negative	Negative	Negative	22.37	–
201852968	Apicomplexa	Plasmodium falciparum	Human	Blood	Spain	Negative	Negative	Negative	22.88	–
201852932	Apicomplexa	Plasmodium falciparum	Human	Blood	Unknown	Negative	Negative	Negative	22.98	–
201852769	Apicomplexa	Plasmodium falciparum	Human	Blood	Spain	Negative	Negative	Negative	22.63	–
201852966	Apicomplexa	Plasmodium falciparum	Human	Blood	Unknown	Negative	Negative	Negative	22.62	–
201852890	Apicomplexa	Plasmodium falciparum	Human	Blood	Unknown	Negative	Negative	Negative	22.76	–
201852828	Apicomplexa	Plasmodium falciparum	Human	Blood	Spain	Negative	Negative	Negative	24.13	–
201852663	Apicomplexa	Plasmodium falciparum	Human	Blood	Spain	Negative	Negative	Negative	22.86	–
201852219	Apicomplexa	Plasmodium falciparum	Human	Blood	Unknown	Negative	Negative	Negative	22.69	–
201851643	Apicomplexa	Plasmodium falciparum	Human	Blood	Spain	Negative	Negative	Negative	23.52	–
201851538	Apicomplexa	Plasmodium falciparum	Human	Blood	Spain	Negative	Negative	Negative	22.62	–
201850973	Apicomplexa	Plasmodium falciparum	Human	Blood	Unknown	Negative	Negative	Negative	24.01	–
201851335	Apicomplexa	Plasmodium falciparum	Human	Blood	Spain	Negative	Negative	Negative	23.17	–
201850987	Apicomplexa	Plasmodium falciparum	Human	Blood	Spain	Negative	Negative	Negative	22.49	–
201850211	Apicomplexa	Plasmodium malariae	Human	Blood	Spain	Negative	Negative	Negative	22.55	–
201852832	Apicomplexa	Plasmodium ovale	Human	Blood	Spain	Negative	Negative	Negative	22.86	–
201852768	Apicomplexa	Plasmodium ovale	Human	Blood	Spain	Negative	Negative	Negative	22.75	–
201845793	Apicomplexa	Plasmodium ovale	Human	Blood	Spain	Negative	Negative	Negative	23.6	–
201849712	Apicomplexa	Plasmodium ovale	Human	Blood	Spain	Negative	Negative	Negative	22.68	–
201851640	Apicomplexa	Plasmodium vivax	Human	Blood	Spain	Negative	Negative	Negative	22.9	–
201848425	Apicomplexa	Plasmodium vivax	Human	Blood	Spain	Negative	Negative	Negative	22.97	–
BD	Apicomplexa	Babesia divergens	Human	Culture	Spain	Negative	Negative	Negative	25.78	–
L-100	Kinetoplastida	Leishmania aethiopica	Human	Culture	Spain	Negative	Negative	Negative	22.41	–
PH8	Kinetoplastida	Leishmania amazonenesis	Human	Culture	Spain	Negative	Negative	Negative	22.86	–
M2904	Kinetoplastida	Leishmania braziliensis	Human	Culture	Spain	Negative	Negative	Negative	22.4	–
DD8	Kinetoplastida	Leishmania donovani	Human	Culture	Spain	Negative	Negative	Negative	22.75	–
PB75	Kinetoplastida	Leishmania infantum	Human	Culture	Spain	Negative	Negative	Negative	22.55	–
5ASKH	Kinetoplastida	Leishmania major	Human	Culture	Spain	Negative	Negative	Negative	22.46	–
M378	Kinetoplastida	Leishmania mexicana	Human	Culture	Spain	Negative	Negative	Negative	22.84	–
K27	Kinetoplastida	Leishmania tropica	Human	Culture	Spain	Negative	Negative	Negative	22.57	–
19	Kinetoplastida	Trypanosoma cruzi genotype Y	Human	Culture	Spain	Negative	Negative	Negative	22.8	–
20	Kinetoplastida	Trypanosoma cruzi genotype T	Human	Culture	Spain	Negative	Negative	Negative	22.87	–
21	Kinetoplastida	Trypanosoma cruzi genotype VFRA	Human	Culture	Spain	Negative	Negative	Negative	23.69	–
22	Kinetoplastida	Trypanosoma cruzi genotype M2	Human	Culture	Spain	Negative	Negative	Negative	22.43	–
23	Kinetoplastida	Trypanosoma cruzi genotype DM28	Human	Culture	Spain	Negative	Negative	Negative	22.56	–
3	Helmiths	Ancylostoma duodenale	Human	Cultured larvae	Spain	Negative	Negative	Negative	23.16	–
8	Helmiths	Ancylostoma duodenale	Human	Faeces	Unknown	Negative	Negative	Negative	23.56	–
4	Helmiths	Ascaris lumbricoides	Human	Faeces	Unknown	Negative	Negative	Negative	22.49	–
7	Helmiths	Ascaris lumbricoides	Human	Faeces	Unknown	Negative	Negative	Negative	22.56	–
1	Helmiths	Necator americanus	Human	Cultured larvae	Spain	Negative	Negative	Negative	22.67	–
2	Helmiths	Trichuris muris	Human	Adult worm	Spain	Negative	Negative	Negative	22.7	–
5	Helmiths	Strongyloides venezolensis	Human	Faeces	Unknown	Negative	Negative	Negative	22.49	–
10	Helmiths	Strongyloides venezolensis	Human	Faeces	Unknown	Negative	Negative	Negative	22.41	–
6	Helmiths	Taenia solium	Human	Faeces	Spain	Negative	Negative	Negative	23.38	–
13	Helmiths	Taenia saginata	Human	Adult worm	Spain	Negative	Negative	Negative	23.56	–
								Median	22.6
								SD	1.14
								Range	21.1–29.1
